# Supplementary material for: Antiulcer Potential of Psidium guajava Seed Extract Supported by Metabolic Profiling and Molecular Docking
Source: Antioxidants (Basel). 2022 Jun 23;11(7):1230. doi: 10.3390/antiox11071230 (PMC9311959; doi:10.3390/antiox11071230)
Supplement: Supplementary file 1 [file antioxidants-11-01230-s001.zip]

Archive with 1 entries (1 files):
- antioxidants-1753252-supplementary.pdf
